# Supplementary material for: Molecular and Clinical Characterization of a Novel Prognostic and Immunologic Biomarker FAM111A in Diffuse Lower-Grade Glioma
Source: Front Oncol. 2020 Oct 26;10:573800. doi: 10.3389/fonc.2020.573800 (PMC7649369; doi:10.3389/fonc.2020.573800)
Supplement: Supplementary file 2 [file Table_1.xlsx]

## Sheet: Table S1
The sample origin	NO.	Gender	Age	Neoplasm Histologic Type	WHO Grade	Ki67（1=low；2=middle；3=high）	PHH3（1=low；2=middle；3=high）	P53 status (1=Mutation；0=WT）	IDH1 status（1=Mutation；0=WT）	ATRX status（1=Mutatant；0=WT）	MGMT promoter status（1=methylated；0=unmethylated）	Survival status（1=dead，0=alive）	OS(Months)
Tissue chip	1	Male	46	Anaplastic oligodendroglioma	3	2	1	0	1	1	1	0	21
Tissue chip	2	Male	11	pilocytic astrocytoma	1	1	1	1	0	1	0	0	21
Tissue chip	3	Female	43	astrocytoma	2	1	1	0	0	0	0	0	21
Tissue chip	4	Male	69	Anaplastic oligodendroglioma	3	2	1	1	1	1	1	0	21
Tissue chip	5	Male	64	oligodendroglioma	2	1	1	1	1	0	0	0	21
Tissue chip	6	Male	50	anaplastic astrocytoma	3	2	2	0	0	1	0	1	18
Tissue chip	7	Male	40	astrocytoma	2	1	1	1	1	0	0	0	21
Tissue chip	8	Female	57	oligodendroglioma	2	2	2	0	0	1	1	0	21
Tissue chip	9	Male	3	anaplastic ependymoma	3	3	2	1	0	1	1	0	21
Tissue chip	10	Male	42	Anaplastic oligodendroglioma	3	3	1	0	1	1	1	0	19
Tissue chip	11	Female	42	astrocytoma	2	1	2	1	1	0	1	0	20
Tissue chip	12	Female	43	astrocytoma	2	1	1	1	1	1	1	0	20
Tissue chip	13	Female	37	Anaplastic oligodendroglioma	3	2	1	1	1	1	1	0	19
Tissue chip	14	Male	29	astrocytoma	2	1	2	1	1	0	1	0	20
Tissue chip	15	Female	34	astrocytoma	2	1	2	0	0	0	1	0	20
Tissue chip	16	Male	45	Anaplastic oligodendrocytoma	3	3	1	1	0	1	1	0	19
Tissue chip	17	Female	41	Anaplastic oligodendroglioma	3	3	2	1	1	1	1	0	19
Tissue chip	18	Female	28	astrocytoma	2	1	1	1	1	1	0	0	19
Tissue chip	19	Female	28	astrocytoma	2	1	1	1	1	0	1	0	17
Tissue chip	20	Male	41	Anaplastic oligodendrocytoma	3	1	1	1	1	0	1	/	11
Tissue chip	21	Male	28	oligodendroglioma	2	1	3	0	0	1	1	0	18
Tissue chip	22	Male	40	oligodendroglioma	2	1	1	0	1	0	1	0	18
Tissue chip	23	Male	69	glioblastoma	3	3	2	0	0	0	0	1	15
Tissue chip	24	Male	29	oligodendroglioma	2	2	3	0	1	1	1	0	18
Tissue chip	25	Female	52	Anaplastic oligodendroglioma	3	2	1	0	0	1	1	1	2
Tissue chip	26	Female	30	Anaplastic oligodendrocytoma	3	3	3	1	1	0	0	0	18
Tissue chip	27	Female	60	Anaplastic oligodendroglioma	3	3	2	0	1	1	1	0	18
Tissue chip	28	Female	35	anaplastic astrocytoma	3	3	1	1	0	1	1	0	18
Tissue chip	29	Male	51	oligodendroglioma	2	1	3	0	1	1	0	0	18
Tissue chip	30	Male	58	astrocytoma	2	1	1	1	0	1	1	0	18
Tissue chip	31	Female	31	astrocytoma	2	1	1	1	1	1	1	0	16
Tissue chip	32	Male	6	pilocytic astrocytoma	1	1	3	1	0	1	0	0	17
Hospital cohort	1	Male	47	Anaplastic oligodendroglioma	3				1			0	15
Hospital cohort	2	Female	34	Anaplastic oligodendroglioma	3				1			0	12
Hospital cohort	3	Male	44	astrocytoma	2				0			0	18
Hospital cohort	4	Male	62	oligodendroglioma	2				0			0	21
Hospital cohort	5	Female	42	astrocytoma	2				1			0	14
Hospital cohort	6	Male	55	anaplastic astrocytoma	3				0			0	16
Hospital cohort	7	Female	46	Anaplastic oligodendroglioma	3				1			1	17
Hospital cohort	8	Male	59	astrocytoma	2				0			0	11

## Sheet: Table S2
FAM111A Related Immune Response
	CGGA Dataset
GENE1	GENE2	P	R
FAM111A	FAM111A	0	1
MOV10	FAM111A	3.48422e-31	0.726826
NCSTN	FAM111A	2.36533e-30	0.719847
IP6K2	FAM111A	1.01354e-22	0.6442
ERAP1	FAM111A	1.07109e-22	0.643923
FANCA	FAM111A	2.94726e-22	0.638802
PIAS3	FAM111A	6.48331e-22	0.634745
BTN2A2	FAM111A	6.10493e-21	0.622866
TXLNA	FAM111A	1.12729e-20	0.619526
DCAF15	FAM111A	1.40273e-20	0.618326
CREB1	FAM111A	1.43721e-20	0.618192
ETV6	FAM111A	3.76163e-20	0.612846
PRKD2	FAM111A	3.94935e-20	0.612573
HOXB3	FAM111A	4.32461e-20	0.612062
NPLOC4	FAM111A	7.18376e-20	0.609193
KIF2C	FAM111A	9.8514e-20	0.607392
RBCK1	FAM111A	1.19567e-19	0.606282
HOXB4	FAM111A	2.91299e-19	0.601123
PLCG1	FAM111A	2.99857e-19	0.600954
KIF23	FAM111A	3.33616e-19	0.600329
CD101	FAM111A	5.09791e-19	0.597832
HOXA3	FAM111A	6.26026e-19	0.596615
SIPA1L3	FAM111A	7.64307e-19	0.595427
FANCC	FAM111A	1.65473e-18	0.590783
TTC4	FAM111A	1.9171e-18	0.58989
SOX9	FAM111A	2.15437e-18	0.58918
HOXA9	FAM111A	2.40243e-18	0.588515
CCNB2	FAM111A	3.49034e-18	0.586224
TRIM5	FAM111A	7.64544e-18	0.581356
TOP2A	FAM111A	8.56557e-18	0.580644
ADAM9	FAM111A	1.64984e-17	0.576501
ELMOD2	FAM111A	2.3698e-17	0.574187
IRF2	FAM111A	2.63495e-17	0.573506
ZC3HAV1	FAM111A	3.14862e-17	0.572358
GLI2	FAM111A	3.93564e-17	0.570914
HOXA7	FAM111A	8.29264e-17	0.56604
IFI44	FAM111A	1.01488e-16	0.564704
MEIS1	FAM111A	1.48385e-16	0.562177
SKAP2	FAM111A	1.92422e-16	0.560436
POLM	FAM111A	2.13023e-16	0.559751
ATAD3B	FAM111A	2.39811e-16	0.558952
DDOST	FAM111A	3.31186e-16	0.556764
INPPL1	FAM111A	3.53887e-16	0.556313
EXO1	FAM111A	3.74597e-16	0.555925
C15orf41	FAM111A	4.3069e-16	0.554971
KDELR1	FAM111A	5.41485e-16	0.5534
BTN2A3P	FAM111A	9.80819e-16	0.549284
ILF3	FAM111A	9.93643e-16	0.549194
NCAPG2	FAM111A	1.17156e-15	0.548042
MELK	FAM111A	1.28804e-15	0.547377
BRCA2	FAM111A	1.44724e-15	0.546558
HDAC1	FAM111A	1.45546e-15	0.546518
RNF166	FAM111A	1.45847e-15	0.546504
MYO1C	FAM111A	1.52117e-15	0.546207
HOXA5	FAM111A	1.68557e-15	0.545483
PTMS	FAM111A	2.96993e-15	0.541454
ZYX	FAM111A	3.3662e-15	0.540556
IKBKB	FAM111A	3.3773e-15	0.540533
RNF31	FAM111A	5.08812e-15	0.537575
ZFP36L1	FAM111A	6.24796e-15	0.536082
GLA	FAM111A	6.36898e-15	0.535942
CDC42	FAM111A	7.20722e-15	0.535039
IQGAP2	FAM111A	9.28223e-15	0.533183
BCL10	FAM111A	1.02242e-14	0.532471
PSMC2	FAM111A	1.13089e-14	0.531727
GPS2	FAM111A	1.26598e-14	0.530891
SFPQ	FAM111A	1.38492e-14	0.530225
EFNB1	FAM111A	1.92858e-14	0.527754
TYK2	FAM111A	2.06281e-14	0.52725
SKP2	FAM111A	3.52047e-14	0.523212
TRIM14	FAM111A	3.58312e-14	0.523078
NKX3-2	FAM111A	4.30623e-14	0.521677
KIF4A	FAM111A	5.14029e-14	0.520321
UNG	FAM111A	6.45319e-14	0.51857
SP2	FAM111A	6.63659e-14	0.518353
TRIM26	FAM111A	6.80072e-14	0.518164
SEC31A	FAM111A	7.04324e-14	0.517893
CASP8	FAM111A	7.1119e-14	0.517818
CYFIP1	FAM111A	7.21561e-14	0.517706
GUSB	FAM111A	7.84784e-14	0.517055
AP1M1	FAM111A	8.0865e-14	0.516823
OXSR1	FAM111A	8.45851e-14	0.516473
CNOT4	FAM111A	9.36392e-14	0.515682
PARP9	FAM111A	9.73203e-14	0.515381
REST	FAM111A	1.06842e-13	0.514652
IRF2BP2	FAM111A	1.1237e-13	0.514257
TRAF6	FAM111A	1.19773e-13	0.513757
PSME2	FAM111A	1.24865e-13	0.513431
MAN2B1	FAM111A	1.54062e-13	0.511777
RELA	FAM111A	1.56735e-13	0.511641
NLRC5	FAM111A	1.65013e-13	0.511234
NFATC3	FAM111A	1.67355e-13	0.511123
AP3B1	FAM111A	1.68951e-13	0.511048
POLQ	FAM111A	1.71979e-13	0.510907
HIPK1	FAM111A	1.71981e-13	0.510907
TRIM28	FAM111A	1.79341e-13	0.510575
TCF7	FAM111A	1.84741e-13	0.51034
RACGAP1	FAM111A	1.87441e-13	0.510225
LOXL3	FAM111A	2.47658e-13	0.508006
CD58	FAM111A	2.62646e-13	0.507537
ERCC2	FAM111A	2.69891e-13	0.507319
SHMT2	FAM111A	3.0434e-13	0.506355
TUBB	FAM111A	3.54911e-13	0.505118
GON4L	FAM111A	3.60802e-13	0.504985
LSM14A	FAM111A	3.75669e-13	0.504659
ACTG1	FAM111A	3.81141e-13	0.504542
PRRC2C	FAM111A	3.87254e-13	0.504413
ARNT	FAM111A	3.8769e-13	0.504404
CSK	FAM111A	4.08015e-13	0.503991
MECOM	FAM111A	4.44941e-13	0.503288
MAP3K14	FAM111A	4.68754e-13	0.502865
ILF2	FAM111A	5.31583e-13	0.501841
WDR1	FAM111A	5.32843e-13	0.501822
AGER	FAM111A	5.43482e-13	0.501661
CMTM6	FAM111A	5.52217e-13	0.501531
PAXIP1	FAM111A	5.66728e-13	0.501319
CD276	FAM111A	6.29078e-13	0.500465
BTN2A1	FAM111A	6.97558e-13	0.499618
FLT3LG	FAM111A	7.31831e-13	0.499224
NMI	FAM111A	8.11381e-13	0.498374
GLI3	FAM111A	8.93887e-13	0.497574
JAK2	FAM111A	9.5542e-13	0.497024
NRAS	FAM111A	1.075e-12	0.496045
HIF1A	FAM111A	1.24785e-12	0.494804
CAPZA1	FAM111A	1.31618e-12	0.494359
LAMP3	FAM111A	1.38688e-12	0.493922
NOD1	FAM111A	1.5787e-12	0.492836
CEBPG	FAM111A	1.5951e-12	0.492749
PGM2	FAM111A	1.63252e-12	0.492554
PLSCR1	FAM111A	2.28678e-12	0.489709
APOBEC3C	FAM111A	2.46846e-12	0.48906
TARBP2	FAM111A	2.50423e-12	0.488938
MSN	FAM111A	2.61926e-12	0.488556
HGSNAT	FAM111A	2.80277e-12	0.487979
BTN3A1	FAM111A	2.80814e-12	0.487963
DUSP10	FAM111A	2.96355e-12	0.487503
PSMB2	FAM111A	3.39373e-12	0.486343
IFI16	FAM111A	3.64279e-12	0.485735
CUL4A	FAM111A	3.67685e-12	0.485655
CDK13	FAM111A	3.91152e-12	0.485123
DBNL	FAM111A	5.26048e-12	0.482562
TRAPPC1	FAM111A	5.37963e-12	0.482367
ACIN1	FAM111A	5.92143e-12	0.481533
EIF2B4	FAM111A	6.5261e-12	0.480685
RIPK1	FAM111A	6.60747e-12	0.480577
CASP1	FAM111A	6.66162e-12	0.480505
PUM1	FAM111A	6.84812e-12	0.480264
MAD2L2	FAM111A	6.87157e-12	0.480234
IRAK4	FAM111A	8.54439e-12	0.478323
BTN3A2	FAM111A	9.50985e-12	0.477379
PSMC4	FAM111A	1.03201e-11	0.476657
SLC7A6	FAM111A	1.08387e-11	0.476223
PABPC4	FAM111A	1.13029e-11	0.475851
G3BP1	FAM111A	1.18157e-11	0.475457
ERP44	FAM111A	1.3288e-11	0.474412
SENP1	FAM111A	1.33496e-11	0.474371
TMOD3	FAM111A	1.35182e-11	0.474259
OAS3	FAM111A	1.39445e-11	0.473982
ERMAP	FAM111A	1.82535e-11	0.47157
CAPN1	FAM111A	2.17353e-11	0.469995
SP100	FAM111A	2.46867e-11	0.468842
STAT3	FAM111A	2.4761e-11	0.468815
PRMT1	FAM111A	2.54492e-11	0.468566
PRKD1	FAM111A	2.59253e-11	0.468398
HLA-DRA	FAM111A	3.03507e-11	0.466962
HMGN2	FAM111A	3.32912e-11	0.466117
IFNGR2	FAM111A	3.40413e-11	0.465913
ULBP3	FAM111A	3.47693e-11	0.465719
PITX2	FAM111A	3.65245e-11	0.465267
APPL1	FAM111A	3.75701e-11	0.465008
GAPT	FAM111A	4.09301e-11	0.46422
SEC22B	FAM111A	4.11012e-11	0.464181
MR1	FAM111A	4.21538e-11	0.463948
MIA3	FAM111A	4.24114e-11	0.463892
DCTN2	FAM111A	4.33947e-11	0.463681
CMTM3	FAM111A	4.50311e-11	0.463339
MUC1	FAM111A	4.54302e-11	0.463258
PILRA	FAM111A	4.77239e-11	0.462802
CASP3	FAM111A	5.02306e-11	0.462328
MYD88	FAM111A	5.05448e-11	0.46227
NUP85	FAM111A	5.43227e-11	0.461601
TP53	FAM111A	5.76826e-11	0.461043
VAV3	FAM111A	6.48659e-11	0.459949
ITGB1	FAM111A	6.94788e-11	0.459307
TMEM106A	FAM111A	7.27795e-11	0.458872
CD74	FAM111A	7.5164e-11	0.45857
MLH1	FAM111A	8.8068e-11	0.45708
SOS1	FAM111A	9.24985e-11	0.456617
IL18BP	FAM111A	9.6952e-11	0.456173
PILRB	FAM111A	1.1808e-10	0.454303
STK3	FAM111A	1.21746e-10	0.454013
ARL8A	FAM111A	1.49548e-10	0.452048
FANCD2	FAM111A	1.51534e-10	0.451922
DOK3	FAM111A	1.54252e-10	0.451751
DNM2	FAM111A	1.55724e-10	0.45166
SPPL2A	FAM111A	1.64602e-10	0.451128
PKNOX1	FAM111A	1.75295e-10	0.450522
HLA-DMA	FAM111A	1.76638e-10	0.450449
TP73	FAM111A	1.81669e-10	0.450178
ARHGAP9	FAM111A	1.87763e-10	0.44986
TRIM22	FAM111A	2.09181e-10	0.448816
HLA-DMB	FAM111A	2.20955e-10	0.448285
CIITA	FAM111A	2.21043e-10	0.448281
HLA-DPA1	FAM111A	2.31625e-10	0.447828
ERCC1	FAM111A	2.40688e-10	0.447455
LMBR1L	FAM111A	2.50559e-10	0.447063
PDCD1LG2	FAM111A	2.52514e-10	0.446988
NCF1	FAM111A	2.64936e-10	0.44652
DTX3L	FAM111A	2.78769e-10	0.446023
ITGAL	FAM111A	2.8487e-10	0.445811
CTPS1	FAM111A	2.93556e-10	0.445517
MICB	FAM111A	3.00024e-10	0.445304
ELF4	FAM111A	3.07878e-10	0.445051
RFX1	FAM111A	3.08195e-10	0.445041
JUN	FAM111A	3.26463e-10	0.444476
KIF15	FAM111A	3.35513e-10	0.444207
PSMB9	FAM111A	3.43934e-10	0.443964
PIK3R6	FAM111A	3.55518e-10	0.443638
KIF22	FAM111A	3.6118e-10	0.443482
CAP1	FAM111A	3.71691e-10	0.443199
RNASE6	FAM111A	3.77275e-10	0.443052
IQGAP1	FAM111A	3.87739e-10	0.442782
MFNG	FAM111A	4.01255e-10	0.442444
FGL2	FAM111A	4.20605e-10	0.441978
EGR1	FAM111A	4.23822e-10	0.441902
MAP3K1	FAM111A	4.346e-10	0.441654
MEIS2	FAM111A	4.44167e-10	0.441438
ADAM17	FAM111A	4.44709e-10	0.441426
POLR3C	FAM111A	4.52871e-10	0.441245
IFIH1	FAM111A	4.81835e-10	0.440629
HMGB2	FAM111A	4.88772e-10	0.440487
EVI2B	FAM111A	4.91739e-10	0.440427
CAPZB	FAM111A	5.14017e-10	0.439986
IL10RB	FAM111A	5.3175e-10	0.439648
HLA-DOA	FAM111A	5.58981e-10	0.439149
TTC7A	FAM111A	5.85911e-10	0.438679
GALNT2	FAM111A	5.86064e-10	0.438676
CRTC3	FAM111A	6.63234e-10	0.437436
PTPN2	FAM111A	7.16526e-10	0.436659
HSPA1A	FAM111A	7.61794e-10	0.436041
CARD9	FAM111A	7.94143e-10	0.435621
SPPL2B	FAM111A	8.04803e-10	0.435486
DOCK11	FAM111A	8.30483e-10	0.435168
SEC24D	FAM111A	8.99431e-10	0.43436
ZMPSTE24	FAM111A	1.0029e-09	0.433253
MDK	FAM111A	1.00501e-09	0.433232
GLB1	FAM111A	1.19843e-09	0.431434
HERC5	FAM111A	1.28004e-09	0.430758
RUNX3	FAM111A	1.28599e-09	0.430711
WIPF1	FAM111A	1.31263e-09	0.4305
TGFB1	FAM111A	1.31947e-09	0.430447
PSMB8	FAM111A	1.3254e-09	0.430401
GBP3	FAM111A	1.36253e-09	0.430116
STXBP2	FAM111A	1.38582e-09	0.429942
TLR3	FAM111A	1.4679e-09	0.429349
TCIRG1	FAM111A	1.52693e-09	0.428942
MMP25	FAM111A	1.64812e-09	0.428152
RB1	FAM111A	1.70719e-09	0.427787
APOBEC3B	FAM111A	1.72988e-09	0.427651
PAF1	FAM111A	1.81656e-09	0.427143
CYBB	FAM111A	1.85806e-09	0.426908
TGFBR1	FAM111A	1.89225e-09	0.426719
BIRC2	FAM111A	1.98139e-09	0.426239
SDC3	FAM111A	2.17817e-09	0.425251
SH3KBP1	FAM111A	2.2282e-09	0.425014
TNRC6A	FAM111A	2.32129e-09	0.424585
PRMT6	FAM111A	2.3345e-09	0.424526
XRCC5	FAM111A	2.46895e-09	0.423939
KMT2E	FAM111A	2.6815e-09	0.42307
INPP5D	FAM111A	2.70633e-09	0.422973
STAT1	FAM111A	2.71161e-09	0.422953
APOBEC3G	FAM111A	2.75207e-09	0.422797
SLFN11	FAM111A	3.04063e-09	0.421744
TNFRSF14	FAM111A	3.07494e-09	0.421626
ACLY	FAM111A	3.1267e-09	0.421449
IGSF6	FAM111A	3.15136e-09	0.421366
DOCK2	FAM111A	3.15518e-09	0.421353
GAA	FAM111A	3.32858e-09	0.420786
PTPRC	FAM111A	3.54017e-09	0.420132
NFKB2	FAM111A	3.57933e-09	0.420015
PSMD11	FAM111A	3.64049e-09	0.419835
MYSM1	FAM111A	3.71073e-09	0.419631
SLC8B1	FAM111A	3.7967e-09	0.419387
LAT2	FAM111A	3.79854e-09	0.419382
TMEM176B	FAM111A	3.83736e-09	0.419274
CNPY3	FAM111A	3.88842e-09	0.419133
NFKB1	FAM111A	3.91628e-09	0.419057
TRAFD1	FAM111A	4.1304e-09	0.418488
PML	FAM111A	4.20131e-09	0.418307
BTK	FAM111A	4.23219e-09	0.418228
ADAR	FAM111A	4.7133e-09	0.417074
CLECL1	FAM111A	4.87115e-09	0.416721
LCP2	FAM111A	5.57691e-09	0.415263
PARP14	FAM111A	5.58033e-09	0.415256
AKAP8	FAM111A	5.62739e-09	0.415165
SP3	FAM111A	5.76685e-09	0.414901
CSF3R	FAM111A	6.2007e-09	0.414116
GPR65	FAM111A	6.23686e-09	0.414053
CENPE	FAM111A	6.38534e-09	0.413797
TRIM38	FAM111A	6.46393e-09	0.413665
YTHDF2	FAM111A	6.58572e-09	0.413462
WAS	FAM111A	6.83043e-09	0.413065
TRIM34	FAM111A	6.90319e-09	0.41295
LRRC17	FAM111A	7.06785e-09	0.412693
AEN	FAM111A	7.20268e-09	0.412487
B2M	FAM111A	7.24314e-09	0.412426
CD86	FAM111A	8.27864e-09	0.410966
WASF2	FAM111A	9.14936e-09	0.409869
CANT1	FAM111A	9.31105e-09	0.409676
LPXN	FAM111A	9.71166e-09	0.409213
GAB3	FAM111A	9.97559e-09	0.408917
NFE2L2	FAM111A	1.02905e-08	0.408574
BST2	FAM111A	1.03108e-08	0.408552
PSMB4	FAM111A	1.07388e-08	0.408103
CASP4	FAM111A	1.07911e-08	0.408049
THOC1	FAM111A	1.08202e-08	0.40802
PIK3CG	FAM111A	1.18475e-08	0.407015
KPNB1	FAM111A	1.27182e-08	0.406227
EFNA4	FAM111A	1.28297e-08	0.40613
CACTIN	FAM111A	1.28456e-08	0.406116
AKT1	FAM111A	1.37044e-08	0.405395
LYST	FAM111A	1.39207e-08	0.40522
BPGM	FAM111A	1.41291e-08	0.405054
AGO4	FAM111A	1.41603e-08	0.40503
HCLS1	FAM111A	1.50213e-08	0.40437
SEC61A1	FAM111A	1.51316e-08	0.404288
PLD2	FAM111A	1.51772e-08	0.404254
ESCO2	FAM111A	1.51844e-08	0.404249
ATAD5	FAM111A	1.5281e-08	0.404178
NUB1	FAM111A	1.5765e-08	0.403828
ASXL1	FAM111A	1.63561e-08	0.403415
SLC7A7	FAM111A	1.65683e-08	0.40327
PTBP3	FAM111A	1.66733e-08	0.4032
CBFB	FAM111A	1.67945e-08	0.403118
RTKN2	FAM111A	1.68074e-08	0.40311
XAF1	FAM111A	1.7229e-08	0.402831
LAIR1	FAM111A	1.78912e-08	0.402406
ORMDL3	FAM111A	1.91025e-08	0.401667
AGL	FAM111A	1.91762e-08	0.401624
IL18	FAM111A	1.95239e-08	0.401421
CKLF	FAM111A	1.98162e-08	0.401253
EFNB2	FAM111A	2.04008e-08	0.400924
BTN3A3	FAM111A	2.11793e-08	0.4005
RNF135	FAM111A	2.20118e-08	0.400062
CRHR1	FAM111A	1.70258e-08	-0.402964
SNAP25	FAM111A	1.67965e-08	-0.403117
PRKCZ	FAM111A	1.4054e-08	-0.405114
SEMA4A	FAM111A	1.33077e-08	-0.405722
TRIM23	FAM111A	9.6624e-09	-0.409269
PRKCB	FAM111A	9.57467e-09	-0.409369
CYFIP2	FAM111A	7.90443e-09	-0.411473
CHRNB2	FAM111A	4.77355e-09	-0.416938
MT-RNR2	FAM111A	4.31169e-09	-0.418029
TOLLIP	FAM111A	3.65904e-09	-0.419781
PRNP	FAM111A	3.60175e-09	-0.419949
RAB33A	FAM111A	2.92268e-09	-0.422162
KIF3A	FAM111A	2.30012e-09	-0.424681
MAPK10	FAM111A	2.29636e-09	-0.424698
SYNGR1	FAM111A	1.96287e-09	-0.426337
L1CAM	FAM111A	1.82522e-09	-0.427094
ACTR1B	FAM111A	1.2503e-09	-0.431
KIF3C	FAM111A	9.06816e-10	-0.434277
ATP8A1	FAM111A	2.10104e-10	-0.448773
STAR	FAM111A	1.48461e-10	-0.452118
CPLX2	FAM111A	1.13122e-10	-0.454711
CHGA	FAM111A	2.47983e-11	-0.468801
ALDOC	FAM111A	2.26504e-11	-0.469622
SH3GL2	FAM111A	1.86701e-11	-0.471367
RAB3C	FAM111A	1.78344e-11	-0.471778
PGAM1	FAM111A	2.44855e-13	-0.508097

## Sheet: Table S3
FAM111A Related Immune Response
	TCGA Dataset
GENE1	GENE2	P	R
FAM111A	FAM111A	0	1
MOV10	FAM111A	2.28882e-99	0.757225
CD58	FAM111A	3.79665e-66	0.655513
GUSB	FAM111A	1.46005e-65	0.653281
GLA	FAM111A	8.71835e-64	0.646387
HDAC1	FAM111A	7.75104e-62	0.638611
CASP8	FAM111A	1.00348e-61	0.638157
CAPZA1	FAM111A	1.61582e-61	0.637316
PRKD2	FAM111A	2.33003e-59	0.628389
CENPE	FAM111A	7.04895e-59	0.626361
BRCA2	FAM111A	5.50449e-58	0.622555
TRIM5	FAM111A	1.6949e-57	0.62045
RIPK1	FAM111A	9.40685e-57	0.617211
TXLNA	FAM111A	1.69466e-56	0.61609
IKBKB	FAM111A	2.37413e-56	0.615446
ELMOD2	FAM111A	1.79129e-55	0.611552
HMGB2	FAM111A	2.08493e-55	0.611258
NMI	FAM111A	2.47203e-55	0.610927
PLSCR1	FAM111A	6.826e-55	0.608945
NLRC5	FAM111A	7.3813e-55	0.608792
IRAK4	FAM111A	1.09408e-52	0.598824
CEBPG	FAM111A	1.33079e-52	0.598427
CASP4	FAM111A	2.06623e-52	0.597531
CASP1	FAM111A	7.82079e-52	0.594804
SP100	FAM111A	1.10664e-51	0.594089
GSDMD	FAM111A	2.41437e-51	0.592475
HMGN2	FAM111A	3.08559e-51	0.591965
SPPL2A	FAM111A	3.15478e-51	0.591919
APOBEC3G	FAM111A	3.5943e-51	0.591648
MSN	FAM111A	4.31423e-51	0.591267
DTX3L	FAM111A	1.24204e-50	0.589055
RNF135	FAM111A	1.40394e-50	0.588798
SKP2	FAM111A	2.98649e-50	0.587207
GAB3	FAM111A	5.7706e-50	0.585811
LOXL3	FAM111A	1.03763e-48	0.579608
PARP9	FAM111A	5.98823e-48	0.575779
DCAF15	FAM111A	2.98136e-47	0.572228
TRIM56	FAM111A	1.71019e-46	0.568314
BTN2A2	FAM111A	1.88444e-46	0.568095
DSN1	FAM111A	4.4251e-46	0.566161
IFI44	FAM111A	4.90214e-46	0.565928
KDELR1	FAM111A	2.41077e-45	0.562283
PTPN2	FAM111A	3.06428e-45	0.56173
MICB	FAM111A	4.17587e-45	0.561015
TCIRG1	FAM111A	7.45596e-45	0.559672
CD101	FAM111A	1.11981e-44	0.558725
PARP14	FAM111A	1.8699e-44	0.557528
REST	FAM111A	2.37228e-44	0.55697
TYK2	FAM111A	2.74209e-44	0.55663
CD164	FAM111A	4.13633e-44	0.555664
FANCC	FAM111A	7.09985e-44	0.554389
TTC7A	FAM111A	7.75597e-44	0.55418
NBEAL2	FAM111A	1.16168e-43	0.553222
POLQ	FAM111A	3.14631e-43	0.550846
GBP3	FAM111A	2.77256e-42	0.545591
OTULIN	FAM111A	3.95668e-42	0.544723
NOD1	FAM111A	4.50319e-42	0.544407
PSMC2	FAM111A	5.0943e-42	0.544105
NUP85	FAM111A	6.11613e-42	0.543657
MYD88	FAM111A	6.87327e-42	0.543371
IQGAP1	FAM111A	9.33355e-42	0.542619
APOBEC3F	FAM111A	1.168e-41	0.542066
KIF4A	FAM111A	1.72424e-41	0.541104
DOK3	FAM111A	3.06201e-41	0.53968
IFNGR2	FAM111A	3.28977e-41	0.539502
IL10RB	FAM111A	2.48103e-40	0.534435
KIF2C	FAM111A	2.98624e-40	0.533966
KIF18A	FAM111A	4.61652e-40	0.53286
TNFRSF14	FAM111A	5.76907e-40	0.532293
PLCG1	FAM111A	6.03507e-40	0.532178
ALPK1	FAM111A	8.03372e-40	0.531448
MELK	FAM111A	1.04178e-39	0.530783
DDOST	FAM111A	1.38906e-39	0.530046
APOBEC3D	FAM111A	2.31141e-39	0.528736
KIF23	FAM111A	3.27569e-39	0.527836
TRIM38	FAM111A	3.79453e-39	0.527455
ZFP36L2	FAM111A	4.16977e-39	0.527211
LSM14A	FAM111A	4.49567e-39	0.527016
TRIM22	FAM111A	6.9932e-39	0.525868
BCL10	FAM111A	8.22893e-39	0.525444
STAT2	FAM111A	1.49206e-38	0.523889
RIOK3	FAM111A	2.68368e-38	0.522347
FES	FAM111A	2.88807e-38	0.522154
FLNA	FAM111A	3.05129e-38	0.522009
PSME4	FAM111A	3.11899e-38	0.521951
CMTM6	FAM111A	3.76303e-38	0.521456
STK3	FAM111A	5.67208e-38	0.52037
TIFA	FAM111A	8.77913e-38	0.51921
IFIH1	FAM111A	9.0025e-38	0.519143
MAP3K14	FAM111A	9.32917e-38	0.519048
GGH	FAM111A	1.04071e-37	0.518757
PIK3R6	FAM111A	1.33894e-37	0.518085
S100A11	FAM111A	1.95642e-37	0.51707
XAF1	FAM111A	2.23527e-37	0.516713
CASP3	FAM111A	2.39651e-37	0.516526
ELF4	FAM111A	2.45464e-37	0.516462
UNC93B1	FAM111A	6.4709e-37	0.513847
MAN2B1	FAM111A	7.78828e-37	0.513345
RBM15	FAM111A	8.21147e-37	0.513201
ZC3HAV1	FAM111A	8.46212e-37	0.51312
GALNS	FAM111A	1.71943e-36	0.511188
ATAD5	FAM111A	2.22281e-36	0.510486
FUCA2	FAM111A	5.25654e-36	0.508119
RIPK3	FAM111A	6.63563e-36	0.507475
PYGL	FAM111A	6.79362e-36	0.50741
IQGAP2	FAM111A	7.49954e-36	0.507136
CD160	FAM111A	7.90079e-36	0.506992
PLA2G4A	FAM111A	8.42562e-36	0.506814
TLR3	FAM111A	1.68721e-35	0.504882
NCAPG2	FAM111A	1.7868e-35	0.504722
TRIM34	FAM111A	2.54546e-35	0.503733
RAB27A	FAM111A	3.46497e-35	0.502868
PTPN22	FAM111A	3.64495e-35	0.502725
SEC24D	FAM111A	9.05304e-35	0.500158
HEXB	FAM111A	9.4335e-35	0.500041
RAB32	FAM111A	1.02314e-34	0.499811
SIPA1L3	FAM111A	1.21003e-34	0.499334
STXBP3	FAM111A	1.25521e-34	0.49923
PDPN	FAM111A	1.30857e-34	0.499112
F11R	FAM111A	1.86071e-34	0.498109
MUC1	FAM111A	2.01809e-34	0.497877
TOP2A	FAM111A	2.09519e-34	0.49777
HERC5	FAM111A	2.45614e-34	0.497316
ERP44	FAM111A	2.7592e-34	0.496982
HFE	FAM111A	5.03361e-34	0.495256
ANXA1	FAM111A	5.31535e-34	0.495099
FANCD2	FAM111A	6.31579e-34	0.494601
PSMC4	FAM111A	9.61742e-34	0.493385
PSMB9	FAM111A	9.9677e-34	0.493281
TMOD3	FAM111A	1.10143e-33	0.492992
INPPL1	FAM111A	1.29244e-33	0.492527
FANCA	FAM111A	1.31246e-33	0.492482
HLA-F	FAM111A	1.54748e-33	0.492003
CD97	FAM111A	1.68088e-33	0.491762
STXBP4	FAM111A	2.83639e-33	0.490234
CD276	FAM111A	5.28067e-33	0.488408
INPP5D	FAM111A	7.35801e-33	0.487429
HLA-B	FAM111A	8.3482e-33	0.487056
SLC8B1	FAM111A	8.39637e-33	0.487039
GFI1	FAM111A	9.81912e-33	0.486575
EXOSC9	FAM111A	1.4757e-32	0.485365
DDX60	FAM111A	1.51118e-32	0.485294
SLC7A9	FAM111A	1.66922e-32	0.484998
MYSM1	FAM111A	1.90811e-32	0.484599
HLA-C	FAM111A	1.96809e-32	0.484507
CSF3R	FAM111A	2.76165e-32	0.483494
PGM2	FAM111A	3.40656e-32	0.482865
PRMT6	FAM111A	4.03081e-32	0.48236
C1RL	FAM111A	4.86678e-32	0.481793
HOXA3	FAM111A	6.98997e-32	0.4807
MYO1C	FAM111A	7.81516e-32	0.480363
IL7	FAM111A	7.91555e-32	0.480324
GPR65	FAM111A	9.77079e-32	0.479686
CMTM3	FAM111A	9.91386e-32	0.479642
B2M	FAM111A	1.02345e-31	0.479546
KIF15	FAM111A	1.04167e-31	0.479492
CDK6	FAM111A	1.11379e-31	0.479289
MMP14	FAM111A	1.23687e-31	0.478971
HEBP2	FAM111A	1.29559e-31	0.47883
TAP1	FAM111A	1.38873e-31	0.478618
SLC7A7	FAM111A	1.48611e-31	0.478412
IL18BP	FAM111A	1.79456e-31	0.477837
CKLF	FAM111A	2.02566e-31	0.477468
SBNO2	FAM111A	2.45251e-31	0.476883
FLT3LG	FAM111A	2.64075e-31	0.476656
KMT2B	FAM111A	2.73452e-31	0.47655
ZMPSTE24	FAM111A	4.52789e-31	0.475
IRF2	FAM111A	5.10937e-31	0.474628
ATAD3B	FAM111A	5.14586e-31	0.474606
ERMAP	FAM111A	5.37034e-31	0.474475
SERPINB1	FAM111A	5.46143e-31	0.474423
ACTR3	FAM111A	7.01077e-31	0.473651
ARHGAP9	FAM111A	7.54788e-31	0.473423
IRF1	FAM111A	8.40941e-31	0.473088
STAT3	FAM111A	8.73169e-31	0.472971
POLR3G	FAM111A	9.92232e-31	0.472575
SEC22B	FAM111A	1.29515e-30	0.471747
BTN3A1	FAM111A	1.32909e-30	0.471666
RAB34	FAM111A	1.33399e-30	0.471655
CEACAM1	FAM111A	1.91145e-30	0.470533
PABPC4	FAM111A	3.88722e-30	0.468306
NRAS	FAM111A	3.96078e-30	0.468247
GBP1	FAM111A	4.35211e-30	0.46795
AKAP8	FAM111A	4.40163e-30	0.467914
SERPING1	FAM111A	4.43521e-30	0.46789
SNAP23	FAM111A	4.84427e-30	0.467612
GPS2	FAM111A	5.53856e-30	0.467189
CLEC7A	FAM111A	5.75723e-30	0.467067
IRAK1	FAM111A	6.61187e-30	0.466629
CD226	FAM111A	7.80669e-30	0.466103
RAP2B	FAM111A	9.50864e-30	0.465477
PSME2	FAM111A	1.02154e-29	0.465249
CXCL10	FAM111A	1.02255e-29	0.465246
HPX	FAM111A	1.07812e-29	0.465077
SOCS1	FAM111A	1.35241e-29	0.464355
MAGT1	FAM111A	1.67035e-29	0.463681
DUSP10	FAM111A	2.11391e-29	0.462927
ARPC5	FAM111A	2.56791e-29	0.462303
TNFAIP6	FAM111A	3.10089e-29	0.461697
TWSG1	FAM111A	3.21535e-29	0.46158
SOX9	FAM111A	3.46652e-29	0.461338
ESCO2	FAM111A	3.54264e-29	0.461268
SERPINA1	FAM111A	3.58688e-29	0.461228
IL15	FAM111A	3.82924e-29	0.461017
LRCH1	FAM111A	4.02731e-29	0.460854
BATF3	FAM111A	4.35802e-29	0.4606
RB1	FAM111A	4.64882e-29	0.460391
CDK13	FAM111A	5.2716e-29	0.459984
JAG1	FAM111A	5.97493e-29	0.459579
PSMB8	FAM111A	6.42055e-29	0.459346
NCSTN	FAM111A	7.08557e-29	0.459026
ITGAX	FAM111A	7.39569e-29	0.458887
LTB4R	FAM111A	7.87448e-29	0.458683
IGFBP2	FAM111A	9.5715e-29	0.458048
CDC42	FAM111A	1.57343e-28	0.456425
BST2	FAM111A	1.79354e-28	0.455996
MEIS1	FAM111A	1.9243e-28	0.455765
ALOX5	FAM111A	2.42258e-28	0.455008
ARTN	FAM111A	2.49414e-28	0.454913
VIM	FAM111A	2.7946e-28	0.454538
IRF3	FAM111A	2.8894e-28	0.454428
CCNB2	FAM111A	3.45098e-28	0.453842
FCER1G	FAM111A	3.63644e-28	0.453669
NFKB1	FAM111A	4.13809e-28	0.453242
STAT1	FAM111A	4.49981e-28	0.452964
BTK	FAM111A	5.05962e-28	0.452576
SLC11A1	FAM111A	5.52695e-28	0.452283
HOXB4	FAM111A	5.56651e-28	0.452259
FCGR2A	FAM111A	7.0992e-28	0.451451
CARD9	FAM111A	7.21547e-28	0.451397
PDCD1LG2	FAM111A	7.48455e-28	0.451275
BAX	FAM111A	7.81394e-28	0.451131
ZAP70	FAM111A	7.97249e-28	0.451064
IRF7	FAM111A	8.26003e-28	0.450946
HLA-A	FAM111A	1.11315e-27	0.44995
LAIR1	FAM111A	1.15305e-27	0.449832
TLR2	FAM111A	1.39607e-27	0.449191
CALR	FAM111A	1.44902e-27	0.449066
ETV6	FAM111A	1.57015e-27	0.448797
RFX1	FAM111A	1.71676e-27	0.448497
P2RX4	FAM111A	1.82208e-27	0.448297
AP1S2	FAM111A	1.91756e-27	0.448125
EXO1	FAM111A	1.99716e-27	0.447988
SEC61A1	FAM111A	2.14033e-27	0.447755
HLA-E	FAM111A	2.6157e-27	0.447078
PSMB2	FAM111A	2.73039e-27	0.446933
CYFIP1	FAM111A	2.86872e-27	0.446766
GLMN	FAM111A	3.30449e-27	0.446288
SLC16A3	FAM111A	3.56459e-27	0.446031
CXCL11	FAM111A	3.73884e-27	0.445869
TLR1	FAM111A	4.14728e-27	0.445517
ANXA2	FAM111A	4.60012e-27	0.445165
PDIA3	FAM111A	5.24903e-27	0.444717
CTSA	FAM111A	5.62216e-27	0.444483
SPPL2B	FAM111A	7.05731e-27	0.443707
SIGLEC9	FAM111A	7.6377e-27	0.443437
APOBEC3B	FAM111A	7.81765e-27	0.443358
NCF1	FAM111A	8.26675e-27	0.443167
CXCL16	FAM111A	8.88016e-27	0.442922
RNF166	FAM111A	9.71675e-27	0.442613
SWAP70	FAM111A	9.79706e-27	0.442585
OSMR	FAM111A	1.01104e-26	0.442477
APOBEC3C	FAM111A	1.16896e-26	0.441979
CLEC5A	FAM111A	1.33181e-26	0.441531
ITGAL	FAM111A	1.74434e-26	0.440601
SCIMP	FAM111A	1.96386e-26	0.440192
TRIM6	FAM111A	2.23865e-26	0.439739
ULBP1	FAM111A	2.27433e-26	0.439684
GLI2	FAM111A	2.42288e-26	0.439465
ZYX	FAM111A	3.36323e-26	0.438327
RAP1A	FAM111A	3.58814e-26	0.438102
HELLS	FAM111A	4.16193e-26	0.437585
MR1	FAM111A	5.30828e-26	0.436736
UNG	FAM111A	5.44785e-26	0.436646
IL18	FAM111A	5.47522e-26	0.436628
PTPRC	FAM111A	6.68788e-26	0.435928
IFI16	FAM111A	7.38651e-26	0.435579
TGFBR1	FAM111A	9.81686e-26	0.43458
IFI30	FAM111A	1.12966e-25	0.434085
OAS2	FAM111A	1.19531e-25	0.433886
CIITA	FAM111A	1.5408e-25	0.432989
OAS3	FAM111A	1.56491e-25	0.432934
SASH3	FAM111A	1.56953e-25	0.432923
ADAM9	FAM111A	1.61131e-25	0.43283
POLM	FAM111A	1.64461e-25	0.432758
PRDM1	FAM111A	1.73294e-25	0.432572
ITGB2	FAM111A	2.03203e-25	0.432008
TMEM64	FAM111A	2.14291e-25	0.431819
RAC2	FAM111A	2.34517e-25	0.431498
NFAM1	FAM111A	2.37451e-25	0.431454
WASF2	FAM111A	2.39782e-25	0.431419
OTUD4	FAM111A	2.54084e-25	0.431213
TRIM21	FAM111A	2.90036e-25	0.430742
LCP2	FAM111A	3.21798e-25	0.430371
LYST	FAM111A	3.34284e-25	0.430235
PTBP3	FAM111A	3.58717e-25	0.429983
CTPS1	FAM111A	4.25608e-25	0.429371
IRF9	FAM111A	5.77515e-25	0.428276
CEBPD	FAM111A	5.8193e-25	0.428249
TBC1D10C	FAM111A	6.24742e-25	0.427993
SFPQ	FAM111A	6.53161e-25	0.427833
MSH6	FAM111A	6.72681e-25	0.427727
TLR6	FAM111A	7.15381e-25	0.427505
RUNX3	FAM111A	7.17347e-25	0.427495
TAP2	FAM111A	7.81124e-25	0.427188
GRN	FAM111A	9.18258e-25	0.426604
DBNL	FAM111A	9.76051e-25	0.426383
ACP6	FAM111A	1.04382e-24	0.42614
CD300LF	FAM111A	1.19932e-24	0.425637
FABP5	FAM111A	1.22182e-24	0.42557
SKAP2	FAM111A	1.4303e-24	0.424998
RHOH	FAM111A	1.43965e-24	0.424974
STK11IP	FAM111A	1.50338e-24	0.424817
ARPC1B	FAM111A	1.58778e-24	0.424618
TFRC	FAM111A	1.64613e-24	0.424486
GCA	FAM111A	1.74859e-24	0.424267
LPXN	FAM111A	1.87833e-24	0.424006
SHC1	FAM111A	2.16739e-24	0.423483
LYN	FAM111A	2.33329e-24	0.423214
CLEC2B	FAM111A	2.66218e-24	0.422731
CUL4A	FAM111A	2.80214e-24	0.422543
CAP1	FAM111A	2.88267e-24	0.42244
RUNX1	FAM111A	3.70952e-24	0.421514
ELF2	FAM111A	4.08197e-24	0.421162
TSPAN6	FAM111A	4.75827e-24	0.420597
BTN2A1	FAM111A	4.85975e-24	0.420519
NKX2-5	FAM111A	5.02166e-24	0.420398
CD151	FAM111A	5.48437e-24	0.420072
LILRB3	FAM111A	6.50637e-24	0.41944
KLHL6	FAM111A	6.55807e-24	0.419411
LILRB1	FAM111A	7.13865e-24	0.419097
HLA-DMB	FAM111A	7.15628e-24	0.419088
GAPT	FAM111A	7.73194e-24	0.418801
SIGLEC7	FAM111A	1.0479e-23	0.41767
HOXA7	FAM111A	1.09004e-23	0.417523
PIAS3	FAM111A	1.12614e-23	0.417402
HOXA5	FAM111A	1.16622e-23	0.417272
SPI1	FAM111A	1.23329e-23	0.417063
HAVCR2	FAM111A	1.34142e-23	0.416749
THEMIS2	FAM111A	1.3589e-23	0.416701
OSCAR	FAM111A	1.46785e-23	0.416412
RELB	FAM111A	1.58948e-23	0.416114
C3	FAM111A	1.65897e-23	0.415954
FUT4	FAM111A	1.74687e-23	0.415761
FZD5	FAM111A	1.90007e-23	0.415445
BTN3A2	FAM111A	1.91733e-23	0.415411
APOL1	FAM111A	2.02804e-23	0.415201
ERAP1	FAM111A	2.07009e-23	0.415123
ARL11	FAM111A	2.64505e-23	0.414201
TAPBP	FAM111A	2.86411e-23	0.413901
RAP1B	FAM111A	2.93891e-23	0.413804
DCST1	FAM111A	3.20224e-23	0.41348
LEAP2	FAM111A	3.21128e-23	0.413469
GBP6	FAM111A	3.7613e-23	0.412871
YTHDF2	FAM111A	4.18891e-23	0.412464
BCL3	FAM111A	4.34284e-23	0.412327
IFNAR2	FAM111A	4.46573e-23	0.412221
SAMSN1	FAM111A	4.62564e-23	0.412087
WDR1	FAM111A	5.3014e-23	0.411569
IFNLR1	FAM111A	5.84267e-23	0.4112
ERCC1	FAM111A	6.70556e-23	0.410675
A1BG	FAM111A	6.71279e-23	0.410671
CD74	FAM111A	7.13844e-23	0.410436
AGL	FAM111A	7.28669e-23	0.410358
MUL1	FAM111A	7.72558e-23	0.410134
HES1	FAM111A	8.33724e-23	0.409843
GNS	FAM111A	8.34317e-23	0.40984
ANO6	FAM111A	1.15427e-22	0.408596
SLC16A1	FAM111A	1.27728e-22	0.408207
CD300C	FAM111A	1.31209e-22	0.408104
CCR5	FAM111A	1.34545e-22	0.408007
ITGA4	FAM111A	1.38632e-22	0.407892
SDCBP	FAM111A	2.18984e-22	0.406127
FCGRT	FAM111A	2.2088e-22	0.406093
CANT1	FAM111A	2.4077e-22	0.405759
SPN	FAM111A	2.55961e-22	0.405522
CACTIN	FAM111A	2.56821e-22	0.405509
OAS1	FAM111A	2.66451e-22	0.405366
PRAM1	FAM111A	2.74865e-22	0.405245
GLB1	FAM111A	2.76691e-22	0.405219
GALNT2	FAM111A	3.15477e-22	0.404709
NLRC4	FAM111A	3.35606e-22	0.404469
LTBR	FAM111A	3.39689e-22	0.404422
HLA-DMA	FAM111A	3.43417e-22	0.404379
SIT1	FAM111A	3.45762e-22	0.404353
TREML1	FAM111A	3.54878e-22	0.404251
MAP3K1	FAM111A	3.61777e-22	0.404176
CD53	FAM111A	3.96749e-22	0.403816
LAT2	FAM111A	4.06446e-22	0.403722
FGL2	FAM111A	4.93436e-22	0.402964
CTSS	FAM111A	5.08437e-22	0.402847
CD33	FAM111A	5.97069e-22	0.402217
VAV3	FAM111A	6.50316e-22	0.401881
TARBP2	FAM111A	6.6496e-22	0.401794
NAIP	FAM111A	6.92369e-22	0.401635
SH2B3	FAM111A	7.90934e-22	0.401111
IRF5	FAM111A	9.09522e-22	0.40056
MYH9	FAM111A	9.92726e-22	0.400215
TRIM14	FAM111A	1.03638e-21	0.400045
GBP4	FAM111A	1.03739e-21	0.400041
THRA	FAM111A	6.3886e-22	-0.401951
STXBP1	FAM111A	5.2246e-22	-0.40274
TOLLIP	FAM111A	3.98574e-22	-0.403798
PAK3	FAM111A	1.49677e-22	-0.407597
CHGA	FAM111A	1.12717e-22	-0.408687
PTPRN2	FAM111A	5.5605e-23	-0.411388
PIANP	FAM111A	2.18332e-23	-0.414923
ATP8A1	FAM111A	2.08446e-23	-0.415097
RAB3C	FAM111A	5.59865e-24	-0.419996
STAR	FAM111A	3.00652e-24	-0.422285
RAB33A	FAM111A	2.5185e-24	-0.422934
PNMA1	FAM111A	1.53895e-24	-0.424731
PPP3CB	FAM111A	1.2383e-24	-0.425521
CPLX2	FAM111A	2.72898e-25	-0.430959
PLCB1	FAM111A	2.04574e-26	-0.440051
CYFIP2	FAM111A	3.4273e-27	-0.446164
SPTBN2	FAM111A	2.85801e-27	-0.446779
MAPK3	FAM111A	2.00916e-27	-0.447968
MAPT	FAM111A	1.68792e-27	-0.448554
BTRC	FAM111A	1.58306e-27	-0.448769
ACTR1A	FAM111A	1.16601e-27	-0.449794
RAB5B	FAM111A	5.52474e-29	-0.459832
ALDOC	FAM111A	2.69103e-29	-0.462152
VAMP2	FAM111A	1.12231e-29	-0.464949
SH3GL2	FAM111A	1.43286e-30	-0.471432
CHRNB2	FAM111A	8.98375e-31	-0.472883
KIF3C	FAM111A	6.52831e-31	-0.473872
MAPK10	FAM111A	1.15923e-31	-0.479168
ATP6V0A1	FAM111A	3.20758e-37	-0.515742
PGAM1	FAM111A	1.37627e-37	-0.518011

## Sheet: Table S4
Seven metagenes
HCK	C1QA
HCK	AIF1
HCK	LST1
HCK	DOCK2
HCK	LAPTM5
HCK	TYROBP
HCK	MS4A4A
HCK	MS4A6A
HCK	CD163
HCK	ITGB2
HCK	SLC7A7
HCK	LAIR1
HCK	HCK
HCK	TFEC
HCK	IFI30
HCK	MNDA
HCK	FCER1G
HCK	RNASE6
HCK	SLCO2B1
HCK	CCR1
IgG	IGSF8
IgG	ISLR2
IgG	IGSF21
IgG	IGSF1
IgG	IGSF22
IgG	IGDCC3
IgG	IGHD
IgG	IGSF11
IgG	IGSF5
IgG	IGSF6
Interferon	IFIT1
Interferon	IFIT3
Interferon	IFI44L
Interferon	OAS3
Interferon	MX1
Interferon	RSAD2
Interferon	IFI44
Interferon	OAS2
Interferon	OAS1
LCK	CD2
LCK	GZMK
LCK	GZMA
LCK	CD3D
LCK	CD53
LCK	LCK
LCK	ARHGAP15
LCK	CCL5
LCK	GMFG
LCK	SELL
LCK	STAT4
LCK	SAMSN1
LCK	RAC2
LCK	HCLS1
LCK	CCR7
LCK	PIK3CD
LCK	CORO1A
LCK	CD48
LCK	IL2RG
LCK	SH2D1A
LCK	SLAMF1
LCK	IL7R
LCK	INPP5D
LCK	KLRK1
LCK	FGL2
LCK	IRF8
LCK	SELPLG
LCK	IL10RA
LCK	SLA
LCK	CCR2
LCK	CSF2RB
MHC_I	HLA-E
MHC_I	HLA-H
MHC_I	HLA-B
MHC_I	HLA-J
MHC_I	HLA-F
MHC_I	HLA-G
MHC_I	HLA-A
MHC_I	HLA-C
MHC_I	HLA-L
MHC_II	HLA-DRB1
MHC_II	HLA-DRB5
MHC_II	HLA-DRB3
MHC_II	HLA-DPA1
MHC_II	HLA-DRA
MHC_II	HLA-DQA1
MHC_II	HLA-DQA2
MHC_II	HLA-DMA
MHC_II	HLA-DOA
MHC_II	HLA-DRB4
MHC_II	HLA-DMB
MHC_II	HLA-DQB1
MHC_II	HLA-DPB1
MHC_II	HLA-DQB2
MHC_II	CD74
MHC_II	PTPRC
MHC_II	HLA-DOB
MHC_II	HLA-DPB2
STAT1	TAP1
STAT1	STAT1
STAT1	CXCL10
STAT1	CXCL11
STAT1	GBP1
STAT1	CXCL9

## Sheet: Table S5
immunoregulatory genes
Immunoinhibitor	VTCN1
Immunoinhibitor	TIGIT
Immunoinhibitor	TGFBR1
Immunoinhibitor	TGFB1
Immunoinhibitor	PVRL2
Immunoinhibitor	PDCD1LG2
Immunoinhibitor	LGALS9
Immunoinhibitor	LAG3
Immunoinhibitor	KDR
Immunoinhibitor	IL10RB
Immunoinhibitor	IL10
Immunoinhibitor	IDO1
Immunoinhibitor	HAVCR2
Immunoinhibitor	CTLA4
Immunoinhibitor	CSF1R
Immunoinhibitor	CD96
Immunoinhibitor	CD244
Immunoinhibitor	CD160
Immunoinhibitor	BTLA
Immunoinhibitor	ADORA2A
Immunostimulator	C10orf54
Immunostimulator	CD27
Immunostimulator	CD276
Immunostimulator	CD28
Immunostimulator	CD40
Immunostimulator	CD40LG
Immunostimulator	CD48
Immunostimulator	CD70
Immunostimulator	CD80
Immunostimulator	CD86
Immunostimulator	CXCL12
Immunostimulator	CXCR4
Immunostimulator	ENTPD1
Immunostimulator	HHLA2
Immunostimulator	ICOS
Immunostimulator	ICOSLG
Immunostimulator	IL2RA
Immunostimulator	IL6
Immunostimulator	IL6R
Immunostimulator	KLRC1
Immunostimulator	KLRK1
Immunostimulator	LTA
Immunostimulator	MICB
Immunostimulator	NT5E
Immunostimulator	PVR
Immunostimulator	RAET1E
Immunostimulator	TMEM173
Immunostimulator	TMIGD2
Immunostimulator	TNFRSF13C
Immunostimulator	TNFRSF14
Immunostimulator	TNFRSF18
Immunostimulator	TNFRSF25
Immunostimulator	TNFRSF4
Immunostimulator	TNFRSF8
Immunostimulator	TNFSF13
Immunostimulator	TNFRSF9
Immunostimulator	TNFSF13B
Immunostimulator	TNFSF14
Immunostimulator	TNFSF15
Immunostimulator	TNFSF18
Immunostimulator	TNFSF4
Immunostimulator	TNFSF9
Immunostimulator	ULBP1
MHC	B2M
MHC	HLA-A
MHC	HLA-B
MHC	HLA-C
MHC	HLA-DMA
MHC	HLA-DMB
MHC	HLA-DOA
MHC	HLA-DOB
MHC	HLA-DPA1
MHC	HLA-DPB1
MHC	HLA-DQA1
MHC	HLA-DQA2
MHC	HLA-DQB1
MHC	HLA-DRA
MHC	HLA-DRB1
MHC	HLA-E
MHC	HLA-F
MHC	HLA-G
MHC	TAP1
MHC	TAP2
MHC	TAPBP
